# Supplementary material for: Impact of interventions to prevent anxiety and depression in people with inflammatory rheumatological conditions: a systematic review
Source: Rheumatol Adv Pract. 2026 May 29;10(3):rkag059. doi: 10.1093/rap/rkag059 (PMC13268797; doi:10.1093/rap/rkag059)
Supplement: rkag059_Supplementary_Data [file rkag059_supplementary_data.zip]

Archive with 5 entries (5 files):
- Supplementary_Table_2_GRADE_Criteria.docx
- Supplementary_Table_1_Database_Searches.docx
- Supplementary_Table_3_Intervention_Components_description.docx
- Supplementary_Figure_1_Cochrane_Risk_of_Bias.docx
- Supplementary_Figure_2_ROBINS-I.docx
